# Supplementary material for: Bioprocessed Wheat Ingredients: Characterization, Bioaccessibility of Phenolic Compounds, and Bioactivity During in vitro Digestion
Source: Front Plant Sci. 2021 Dec 24;12:790898. doi: 10.3389/fpls.2021.790898 (PMC8740022; doi:10.3389/fpls.2021.790898)
Supplement: Supplementary file 1 [file Data_Sheet_1.xlsx]

## Sheet: Relative amount_OLSC
		Soluble oligosaccharides (%)	WWG	GERM	WB	SPD	MEC
		Trisaccharides	79.44 ± 19.21 a	48.60 ± 11.10 a	69.69 ± 11.46 a	56.04 ± 9.84 a	55.81 ± 10.03 a
		Tetrasaccharides	20.56 ± 4.57 a	51.40 ± 9.31 b	30.31 ± 5.82 a	31.82 ± 4.34 a	32.17 ± 4.89 a
		Pentasaccharides	nd	nd	nd	12.14 ± 1.95 a	12.02 ± 2.23 a
		Data are mean values ± standard deviation of at least three replicates. Different letters in the same row indicate significant differences among mean values of different treatments (WWG vs. GERM; WB vs. SPD vs. MEC) (one-way ANOVA, post hoc Duncan´s test, p ≤ 0.05). Abbreviations: germinated whole-wheat grain (GERM); hydrolyzed WB spray-dried at 130 °C (SPD); hydrolyzed WB spray-dried at 130 °C a…

## Sheet: OLSC_WWG
Focused research
Standard	[M-H]−	Degree of polymerization	RT (min)	Molecular formula
Raffinose	503.162	Trisaccharide	8.9	C18H32O16
Stachyose	665.215	Tetrasaccharide	9.3	C24H42O21
Tentative identification	[M-H]−	Degree of polymerization	RT (min)	Molecular formula	Father	Daughter (Relative intensity, %)	Score	Error (ppm)
Maltotriose/melezitose/dextrin	503.162	Trisaccharide	5.7	C18H32O16	503.16	59,0122 (33,10), 89,0245 (63,06), 161,0475 (23,19), 233,0717 (7,51), 292,8504 (2,45), 323,0953 (41,69), 374,7861 (4,15), 437,0070 (5,17),483,7563 (10,85), 503,1589 (100)	99.57	0.25
Cellotetraose	665.215	Tetrasaccharide	6.6	C24H42O21	665.209	89,0233 (9,50), 143,0318 (2,61), 179,0560 (5,89), 233,0654 (6,33), 286,0197 (1,74), 363,3305 (0,72), 400,5455 (1,28), 444,9282 (3,74), 485,1512 (20,62), 543,8767 (3,09), 578,8987 (3,66), 639,3462 (4,26), 665,2131 (100)	98.19	-0.59
Maltotriose/melezitose/dextrin	503.162	Trisaccharide	8.1	C18H32O16	503.16	59,0141 (14,45), 89,0241 (51,01), 143,0336 (12,81), 179,0538 (69,72), 221,0657 (16,06), 281,0791 (4,85), 323,0995 (9,75), 364,5346 (0,44), 439,8102 (0,90), 473,6939 (0,60), 503,1603 (100)	98.87	0.14
Cellotetraose/ Maltotetraose	665.215	Tetrasaccharide	11.8	C24H42O21	665.209	112,9824 (13,15), 179,0555 (13,86), 221,0708 (9,03), 258,9331 (2,45), 342,0963 (2,34), 409,0205 (0,87), 459,0014 (5,28), 503,1851 (2,59), 558,8748 (3,95), 602,8374 (3,40)	98.83	0.46
Cellotetraose/ Maltotetraose	665.215	Tetrasaccharide	13.2	C24H42O21	665.209	53,2306 (1,20), 89,0246 (4,65), 122,9943 (2,14), 179,0509 (27,06), 221,0623 (4,29), 281,0774 (1,85), 342,1051 (3,17), 383,1005 (1,19), 438,7873 (1,69), 486,1777 (0,94), 533,4064 (1,97), 600,7430 (4,69), 635,1378 (2,30), 665,2110 (100)	98.19	-0.59
Degree of polymerization	Area			Relative amount (%)
	TG 1	TG 2	TG 3	TG 1	TG 2	TG 3	Mean	SD
Trisaccharides	6.76436e+06	8.87481e+06	1.10705e+07	60.3522	79.1817	98.7717	79.4352	19.211
Tetrasaccharides	1.80313e+06	2.28429e+06	2.82739e+06	16.0876	20.3806	25.2262	20.5648	4.57205
Total	8.56749e+06	1.11591e+07	1.38979e+07
Mean	1.12081e+07
SD	2.66553e+06

## Sheet: OLSC_GERM
Focused research
Standards	[M-H]−	Degree of polymerization	RT (min)	Molecular formula
Raffinose	503.162	Trisaccharide	8.9	C18H32O16
Stachyose	665.215	Tetrasaccharide	9.3	C24H42O21
Tentative identification	[M-H]−	Degree of polymerization	RT (min)	Molecular formula	Father	Daughter (Relative intensity, %)	Score	Error (ppm)
Maltotriose	503.162	Trisaccharide	5.8	C18H32O16	503.156	89,0239 (100), 161,0516 (41,96), 221,0638 (33,33), 323,0983 (47,59), 342,1055 (3,46), 383,1059 (15,50), 444,4856 (6,46), 503,1618 (91,13)	99.43	-0.69
Maltotriose	503.162	Trisaccharide	6.2	C18H32O16	503.156	59,0162 (18,32), 89,0249 (59,91), 143,0326 (7,74), 179,0529 (43,48), 221,0717 (1,29), 323,120 (16,47), 481,7982 (0,73), 503,1671 (100)	99.21	-0.25
Cellotetraose, maltotetraose	665.215	Tetrasaccharide	6.6	C24H42O21	665.207	89,0240 (9,84), 143,0317 (6,06), 179,0549 (16,05), 233,0646 (5,24), 281,0873 (2,04), 357,1112 (2,37), 425,0378 (2,58), 485,1496 (18,38), 532,9616 (3,12), 627,9740 (2,42), 665,2070 (100)	98.88	-0.24
Maltotriose	503.162	Trisaccharide	7.1	C18H32O16	503.156	113,0200 (43,46), 179,0522 (100), 221,0637 (26,75), 263,0682 (11,16), 326,0328 (8,80), 383,1258 (37,12), 443,0445 (6,74), 503,1723 (28,97)	99.33	-0.59
Cellotetraose, maltotetraose	665.214	Tetrasaccharide	7.9	C24H42O21	665.214	72,0083 (10,20), 131,0351 (10,51), 161,0442 (64,70), 232,0592 (10,89), 285,4223 (3,69), 323,0927 (17,81), 383,1162 (41,27), 402,0089 (6,10), 443,1332 (6,92), 478,9556 (7,23), 503,1598 (100), 545,1688 (30,83), 578,0152 (6,03), 622,9498 (9,08), 665,2052 (39,10)	95.45	1.24
Cellotetraose, maltotetraose	665.215	Tetrasaccharide	8.4	C24H42O21	665.207	55,1297 (2,99), 89,0229 (30,42), 161,0457 (100), 225,0375 (9,36), 281,0833 (14,83), 341,1046 (64,23), 383,1194 (53,59), 443,1475 (12,02), 503,1634 (50,17), 545,1667 (51,85), 580,1597 (2,35), 623,1148 (6,56)665,2142 (80,24)	98.31	0.34
Cellotetraose, maltotetraose	665.214	Tetrasaccharide	8.8	C24H42O21	665.207	73,0274 (31,08), 101,0226 (78,31), 143,0307 (16,36), 161,0460 (76,26), 221,0706 (27,10, 281,0888 (39,39), 323,0905 (20,43), 341,1045 (71,19), 383,1244 (1,28), 402,2921 (2,32), 443,1418 (31,78), 503,1680 (38,47), 545,1695 (100), 563,9412 (9,38), 632,0401 (13,10) 665,2155 (27,48)	99.06	0.95
Cellotetraose, maltotetraose	665.215	Tetrasaccharide	9.8	C24H42O21	665.207	59,0156 (0,80), 89,0250 (2,86), 179,0551 (12,06), 221,0666 (1,69), 263,0735 (1,82), 341,1092 (12,42), 383,1187 (29,55), 443,1477 (5,54), 485,1495 (5,53), 545,1856 (4,91), 593,1203 (1,04), 665,2159 (100)	99.37	-0.39
Cellotetraose, maltotetraose	665.214	Tetrasaccharide	15	C24H42O21	665.207	61,9890 (6,58), 131,0334 (4,91), 179,0531 (23,08), 251,0735 (3,40), 341,1109 (4,97), 383,1276 (6,61), 429,0146 (2,44), 504,9077 (5,95), 545,1674 (9,32), 587,1631 (4,47), 641,9716 (6,20), 665,2109 (100)	94.02	1.43
Degree of polymerization	Area			Relative amount (%)
	GERM 1	GERM 2	GERM 3	GERM 1	GERM 2	GERM 3	Mean	SD
Trisaccharide	7.22384e+06	9.41052e+06	1.15071e+07	37.4231	48.7512	59.6128	48.5957	11.0956
Tetrasaccharide	8.17091e+06	9.83542e+06	1.17617e+07	42.3294	50.9524	60.9312	51.4043	9.30916
Total	1.53948e+07	1.92459e+07	2.32688e+07
Mean	1.93032e+07
SD	1.53948e+07

## Sheet: OLSC_WB
Focused research
Standard	[M-H]-	Degree of polymerization	RT (min)	Molecular formula
Raffinose	503.162	Trisaccharide	8.9	C18H32O16
Stachyose	665.215	Tetrasaccharide	9.3	C24H42O21
Tentative identification	[M-H]-	Degree of polymerization	RT (min)	Molecular formula	Father	Daughter (Relative intensity, %)	Score	Error (ppm)
Maltotriose	503.162	Trisaccharide	5.7	C18H32O16	503.157	59,0146 (36,88), 89,0240 (100), 119,0344 (28,18), 179,0571 (44,08), 221,0624 (2,39), 275,0695 (2,80), 323,0905 (63,55), 341,1044 (5,09), 503,1593 (84,13)	99.16	-0.36
Cellotetraose	665.215	Tetrasaccharide	6.6	C24H42O21	665.208	59,0106 (9,58), 112,9835 (22,54), 195,0736 (7,09), 234,0777 (4,13), 280,5428 (4,10), 315,0751 (4,67), 383,1188 (6,42), 448,5947 (4,26), 486,1435 (5,51), 535,9353 (5,27), 598,7871 (13,92), 665,2148 (100)	98.61	-0.78
Maltotriose	503.162	Trisaccharide	8.1	C18H32O16	503.157	89,0241 (50,73), 131,0303 (11,87), 179,0569 (59,37), 221,0681 (9,31), 276,9220 (2,58), 323,1007 (12,16), 401,8354 (6,80), 466,7704 (6,09), 503,1616 (100)	99.18	-0.71
Maltotriose	503.161	Trisaccharide	8.9	C18H32O16	503.157	59,0134 (15,58), 89,0233 (56,44), 119,0338 (14,60), 161,0432 (14,88), 179,0558 (87,73), 221,0667 (4,66), 305,1010 (1,23), 341,1027 (7,34), 503,1609 (100)	99.08	0.86
Cellotetraose	665.215	Tetrasaccharide	9.4	C24H42O21	665.208	89,0233 (2,61), 143,0314 (4,45), 179,0542 (11,44), 221,0474 (2,72), 305,0818 (0,80), 341,1075 (4,01), 383,1101 (6,90), 434,9189 (1,06), 482,3186 (2,49), 522,5576 (2,72), 630,6396 (1,91), 665,2125 (100)	99.77	-0.11
Cellotetraose	665.214	Tetrasaccharide	11.9	C24H42O21	665.208	59,0104 872,23), 101,0248 (40,27), 146,9642 (39,48), 195,0317 (33,98), 238,5757 (13,35), 341,0888 (22,16), 387,0045 (21,29), 476,9683 (37,37), 517,4926 (23,44), 574,7162 (49,15), 622,7003 (49,50), 666,7132 (100)	98.36	0.81
Cellotetraose	665.215	Tetrasaccharide	13.2	C24H42O21	665.208	89,0258 (15,17), 179,0566 (31,40), 221,0628 (11,98), 281,0802 (5,21), 323,0993 (6,55), 377,6272 (1,09), 449,4282 (0,69), 538,0607 (4,33), 575,1882 (3,79), 643,1425 (3,31), 665,2136 (100)	99.65	-0.26
Degree of polymerization	Area			Relative amount (%)
	SLV 1	SLV 2	SLV 3	SLV 1	SLV 2	SLV 3	Mean	SD
Trisaccharide	1.32832e+07	1.55863e+07	1.84611e+07	58.6715	68.8445	81.5421	69.6861	11.4585
Tetrasaccharide	5.67203e+06	6.63789e+06	8.27922e+06	25.0533	29.3194	36.5691	30.3139	5.822
Total	1.89552e+07	2.22242e+07	2.67403e+07
Mean	2.26399e+07
SD	3.90915e+06

## Sheet: OLSC_SPD
Focused research
Standard	[M-H]−	Degree of polymerization	RT (min)	Molecular formula
Raffinose	503.162	Trisaccharide	8.9	C18H32O16
Xylotriose	413.13	Trisaccharide	9.1	C15H26O13
Xylotriose	413.13	Trisaccharide	10.3	C15H26O13
Stachyose	665.215	Tetrasaccharide	9.3	C24H42O21
(i1) 33-α-L-plus 23-α-L-Arabinofuranosyl-xylotetraose (XA3XX/XA2XX)	677.215	Pentasaccharide	16.2	C25H42O21
(i2) 33-α-L-plus 23-α-L-Arabinofuranosyl-xylotetraose (XA3XX/XA2XX)	677.215	Pentasaccharide	16.6	C25H42O21
(i1) 33-α-L-Arabinofuranosyl-xylotetraose (XA3XX)	677.215	Pentasaccharide	16.2	C25H42O21
(i2) 33-α-L-Arabinofuranosyl-xylotetraose (XA3XX)	677.215	Pentasaccharide	16.6	C25H42O21
(i1) 23,33-di-α-L-arabinofuranosyl-xylotriose (A2,3XX)	677.215	Pentasaccharide	17.9	C25H42O21
(i2) 23,33-di-α-L-arabinofuranosyl-xylotriose (A2,3XX)	677.215	Pentasaccharide	18.3	C25H42O21
Tentative identification	[M-H]−	Degree of polymerization	RT (min)	Molecular formula	Father	Daughter (Relative intensity, %)	Score	Error (ppm)
Cellotetraose, maltotetraose	665.214	Tetrasaccharide	5.6	C24H42O21	665.208	71,0115 (5,27), 143,0227 (3,22), 179,0553 (14,22), 221,0608 (2,85), 323,1047 (6,27), 365,7536 (1,31), 401,0548 (4,33), 468,9984 (1,92), 508,9769 (2,99), 546,9972 (2,55), 600,0062 (2,63), 665,2131 (100)	98.59	1
sucrose acetate acetate; Veracylglucan B; 22-α-D-glucuronopiranosilxilobiosa	457.12	Trisaccharide	5.6	C16H26O15	457.114	71,0315 (7,15), 113,0245 (23,06), 157,8561 (0,63), 191,0542 (9,57), 274,1483 (5,59), 325,0709 (10,40), 379,0892 (22,06), 416,2141 (3,23), 457,1168 (100)	95.32	0.62
Digalactosyl pinitol; Digalactosyl ononitol	549.167	Trisaccharide	5.8	C19H34O18	549.161	nd	99.6	0.33
maltotriose/melezitose/dextrin	503.162	Trisaccharide	5.8	C18H32O16	503.156	59,0143 (51,92), 89,0247 (100), 161,0448 (33,30), 251,7037 (1,12), 323,1009 (43,83), 422,2231 (1,64), 503,1594 (67,20)	98.22	-0.19
Cellotetraose, maltotetraose	665.215	Tetrasaccharide	6.6	C24H42O21	665.208	89,0242 (28,13), 143,0330 (7,17), 179,0584 (17,75), 233,0612 (8,28), 283,0340 (2,04), 324,1981 (4,55), 383,6124 (0,36), 441,0302 (1,08), 485,1501 (21,50), 665,2147 (100)	97.53	0.36
Digalactosyl pinitol; Digalactosyl ononitol	549.166	Trisaccharide	6.9	C19H34O18	549.161	nd	65.79	-8.65
Arabinoxylobiose	413.129	Trisaccharide	7.2	C15H26O13	413.128	71,0141 (100), 131,0364 (80,03), 203,0516 (62,44), 221,0385 (18,84), 263,0835 (28,92), 341,5611 (17,34), 413,1415 (19,44)	94.63	1.32
maltotriose/melezitose/dextrin	503.162	Trisaccharide	7.7	C18H32O16	503.156	61,9886 (100), 89,0229 (7,45), 161,0404 (18,25), 221,0599 (5,62), 263,0783 (4,15), 323,0960 (5,45), 389,5704 (5,84), 437,0429 (0,72), 503,1596 (8,96)	91.96	0.39
Cellotetraose, maltotetraose	665.214	Tetrasaccharide	7.9	C24H42O21	665.208	59,0087 (0,39), 119,0313 (3,56), 179,0521 (11,51), 232,0497 (1,86), 232,0497 (1,86), 275,0699 (1,09), 341,1115 (10,19), 404,9222 (1,75), 485,1469 (12,38), 554,5654 (1,31), 621,0885 (0,93), 665,2131 (100)	95.76	1.51
Digalactosyl pinitol; Digalactosyl ononitol	549.167	Trisaccharide	8.1	C19H34O18	549.161	83,0168 (16,71), 125,0271 (8,62), 179,0530 (12,70), 221,0703 (4,35), 263,0875 (1,83), 297,9074 (0,78), 339,0209 (8,28), 469,4345 (1,22), 503,1556 (100), 59,6403 (7,82)	98.64	1.21
maltotriose/melezitose/dextrin	503.162	Trisaccharide	8.1	C18H32O16	503.156	89,0233 (41,27), 143,0328 (7,10), 179,0555 (47,88), 221,0674 (13,55), 263,0787 (1,02), 323,0954 (6,67), 407,6361 (0,76), 503,1607 (100)	98.54	-0.17
Cellotetraose, maltotetraose	665.208	Tetrasaccharide	8.6	C24H42O21	665.208	73,0348 (37,08), 143,0314 (25,48), 161,0429 (99,79), 221,0957 (36,44), 259,0242 (13,01), 323,1321 (66,35), 341,1007 (21,76), 383,1101 (47,54), 425,1418 (41,82), 503,1621 (22,80), 545,1671 (53,90), 590,9374 (23,19), 646,3758 (15,29), 665,2014 (100)	98.52	0.27
Digalactosyl pinitol; Digalactosyl ononitol	549.168	Trisaccharide	8.9	C19H34O18	549.161	59,0141 (8,17), 89,0240 (1,33), 143,0227 (6,19), 179,0561 (35,90), 221,0619 (7,48), 281,0814 (8,78), 323,1000 (5,95), 446,2004 (1,33), 485,1711 (0,64), 503,1630 (100), 529,1762 (1,54),	99.07	-0.63
Cellotetraose, maltotetraose	665.215	Tetrasaccharide	9	C24H42O21	665.208	73,0283 (4,13), 101,0223 (20,27), 161,0473 (100), 221,0576 (7,86), 263,0733 (11,98), 324,0995 (0,90), 341,1059 (19,04), 383,1220 (23,86), 425,1391 (19,03), 503,1602 (3,69), 545,1852 (10,95), 587,1818 (2,02), 622,1722 (0,54), 668,6271 (0,62)	99.49	0.32
Arabinoxylobiose	413.13	Trisaccharide	10.3	C15H26O13	413.128	73,0305 (67,96), 131,0341 (100), 149,0446 (5,68), 215,0420 (12,63), 263,0723 (26,32), 306,4718 (5,92), 385,2582 (10,13),	96.48	0.58
Cellotetraose, maltotetraose	665.214	Tetrasaccharide	11.9	C24H42O21	665.208	59,0173 (1,34), 89,0265 (13,53), 131,0937 (3,05), 179,0562 (19,33), 221,0716 (10,63), 281,0703 (2,25), 323,1153 (1,51), 377,9358 (4,65), 416,8910 (1,43), 503,1434 (4,45), 546,1477 (2,92), 587,1769 (3,94), 635,8278 (1,02), 665,2147 (100)	98.91	0.53
Cellotetraose, maltotetraose	665.215	Tetrasaccharide	13.2	C24H42O21	665.208	61,9830 (4,16), 101,0229 (7,77), 143,0409 (1,18), 179,0578 (31,81), 221,0655 (5,30), 263,0727 (1,62), 323,0897 (11,00), 407,9948 (3,47), 503,1504 (1,43), 545,1579 (1,75), 592,0535 (1,52), 636,8138 (1,68), 665,2158 (100)	98.89	-0.77
Arabinopentaose; 1,4-B-D-Xylopentaose	677.214	Pentasaccharide	17.1	C25H42O21	677.214	61,9871 (13,07), 131,0337 (80,27), 149,0465 (25,69), 185,9193 (5,47), 245,0528 (14,50), 281,0802 (19,40), 335,1051 (8,54), 377,1025 (8,36), 395,1182 (84,18), 415,1453 (10,38), 467,1432 (100), 527,1545 (39,53), 599,1804 (69,95), 617,2240 (7,24), 677,2103 (41,56)	74.94	2.71
Arabinopentaose; 1,4-B-D-Xylopentaose	677.215	Pentasaccharide	17.4	C25H42O21	677.212	61,9891 (42,58), 131,0351 (35,25), 149,0456 (100), 203,0481 (5,44), 263,0742 (29,37), 353,1168 (4,66), 395,1146 (10,52), 467,1409 (28,86), 528,2452 (4,11), 599,1868 (50,79), 617,1759 (10,66), 678,2880 (6,81)	97.43	0.09
O-(5-O-feruloyl-α-L-arabinofuranosyl)-(1-3)-O-β-D-xylopyranosyl-(1-4)-D-xylopyranose (FAXX)	589.177	Trisaccharide	20	C25H34O16	589.181	131,0379 (17,63), 193,0553 (9,41), 265,0672 (25,78), 325,0946 (100), 439,1165 (40,13), 511,1526 (16,71), 589,1755 (9,75)	76.94	-6.41
Degree of polymerization	Area			Relative amount (%)
	SPD1	SPD2	SPD3	SPD1	SPD2	SPD3	Mean	SD
Trisaccharide	1.80602e+07	2.08723e+07	2.55317e+07	47.1012	54.435	66.5868	56.041	9.84159
Tetrasaccharide	1.08121e+07	1.17393e+07	1.4046e+07	28.198	30.6162	36.632	31.8154	4.34299
Pentasaccharide	3.98993e+06	4.51486e+06	5.46403e+06	10.4058	11.7748	14.2502	12.1436	1.94858
Total	3.28623e+07	3.71264e+07	4.50417e+07
Mean	3.83435e+07
SD	6.18026e+06

## Sheet: OLSC_MEC
Focused research
Standard	[M-H]−	Degree of polymerization	RT (min)	Molecular formula
Raffinose	503.162	Trisaccharide	8.9	C18H32O16
Xylotriose	413.13	Trisaccharide	9.1	C15H26O13
Xylotriose	413.13	Trisaccharide	10.3	C15H26O13
Stachyose	665.215	Tetrasaccharide	9.3	C24H42O21
(i1) 32-α-L-Arabinofurasyl-xylobiose (A3X)	413.13	Trisaccharide	12.9	C15H26O13
(i2) 32-α-L-Arabinofurasyl-xylobiose (A3X)	413.13	Trisaccharide	14.5	C15H26O13
(i1) 33-α-L-plus 23-α-L-Arabinofuranosyl-xylotetraose (XA3XX/XA2XX)	677.215	Pentasaccharide	16.2	C25H42O21
(i2) 33-α-L-plus 23-α-L-Arabinofuranosyl-xylotetraose (XA3XX/XA2XX)	677.215	Pentasaccharide	16.6	C25H42O21
(i1) 33-α-L-Arabinofuranosyl-xylotetraose (XA3XX)	677.215	Pentasaccharide	16.2	C25H42O21
(i2) 33-α-L-Arabinofuranosyl-xylotetraose (XA3XX)	677.215	Pentasaccharide	16.6	C25H42O21
(i1) 23,33-di-α-L-arabinofuranosyl-xylotriose (A2,3XX)	677.215	Pentasaccharide	17.9	C25H42O21
(i2) 23,33-di-α-L-arabinofuranosyl-xylotriose (A2,3XX)	677.215	Pentasaccharide	18.3	C25H42O21
Tentative identification	[M-H]−	Degree of polymerization	RT (min)	Molecular formula	Father	Daughter	Score	Error (ppm)
Sucrose acetate acetate; Veracylglucan B; 22-α-D-glucuronopiranosilxilobiosa	457.119	Trisaccharide	4.4	C16H26O15	457.115	113,0226 (20,59), 195,0211 (9,22), 245,2570 (3,02), 317,0827 (7,42), 397,0922 (16,49), 457,1215 (100)	96.27	1.84
Cellotetraose, maltotetraose	665.214	Tetrasaccharide	5.6	C24H42O21	665.208	61,9889 (18,09), 113,0335 (14,11), 218,9856 (100), 295,6486 (12,40), 348,1252 (15,64), 421,6277 (9,00), 505,4312 (20,59), 563,9342 (28,87), 648,9848 (35,12)	98.81	0.63
Maltotriose/melezitose/dextrin	503.162	Trisaccharide	5.8	C18H32O16	503.157	89,0246 (87,26), 179,0559 (50,41), 323,0968 (73,44), 386,9866 (1,97), 503,1609 (100)	99.13	-0.67
Di-galactosyl pinitol; Digalactosyl ononitol	549.167	Trisaccharide	5.8	C19H34O18	549.161	nd	99.6	0.33
Maltotriose/melezitose/dextrin	503.162	Trisaccharide	8.1	C18H32O16	503.157	89,0240 (42,90), 179,0559 (90,07), 251,0759 (9,42), 323,0931 (10,30), 503,1621 (100)	99.56	-0.34
O-(5-O-feruloyl-α-L-arabinofuranosyl)-(1-3)-O-β-D-xylopyranosyl-(1-4)-D-xylopyranose (FAXX)	589.177	Trisaccharide	19.9	C25H34O16	589.179	73,0263 (11,20), 131,0322 (20,71), 175,0255 (11,01), 235,0389 (6,60), 265,0755 (56,69), 397,1198 (2,67), 439,1171 (60,78), 511,1534 (47,08), 589,1695 (12,59)	76.37	-6.41
	Area			Relative amount (%)
Degree of polymerization	MEC1	MEC2	MEC3	MEC1	MEC2	MEC3	Mean	SD
Trisaccharide	1.24863e+07	1.41334e+07	1.76797e+07	47.1891	53.4139	66.816	55.8064	10.0298
Tetrasaccharide	7.47322e+06	8.10404e+06	9.96195e+06	28.2432	30.6272	37.6488	32.1731	4.88962
Pentasaccharide	2.60934e+06	3.14532e+06	3.78734e+06	9.86138	11.887	14.3133	12.0206	2.22898
Total	2.25689e+07	2.53828e+07	3.1429e+07
Mean	2.64602e+07
SD	4.52723e+06
